# Supplementary material for: OXPHOS-dependent metabolic reprogramming prompts metastatic potential of breast cancer cells under osteogenic differentiation
Source: Br J Cancer. 2020 Sep 16;123(11):1644–55. doi: 10.1038/s41416-020-01040-y (PMC7686370; doi:10.1038/s41416-020-01040-y)
Supplement: Supplementary file 1 — Supplementary files [file 41416_2020_1040_MOESM1_ESM.zip › Supplementary files提交版/Supplementary files/Supplementary Table 1.xls]

## Sheet: Sheet1
Supplementary Table 1. Clinical and pathologic characteristics of patients with breast cancer according to their calcification status (n = 404)
Clinicopathologic variable	Mammographic Calcification		P value
	Negative (n=198)	Positive (n=206)
Age (years)			0.001
Mean ± SD	48.9 ± 9.97	45.75 ± 9.70
Age group, No. (%)			0.079
≤50	122（61.6）	144（69.9）
＞50	76（38.4）	62（30.1）
Breast gland density, No. (%)			0.816
MBD-1	7（3.5）	9（4.4）
MBD-2	44（22.2）	45（21.8）
MBD-3	130（65.7）	139（67.5）
MBD-4	17（8.6）	13（6.3）
Pathological type, No. (%)			＜0.001
Ductal carcinoma in situ	12（6.1）	50（24.6）
Invasive ductal carcinoma	161（81.7）	146（71.9）
Others	24（12.2）	7（3.4）
Histologic grade, No. (%)			0.18
Ⅰ-Ⅱ	115（76.7）	99（69.7）
Ⅲ	35（23.3)	43（30.3）
ER, No. (%)			0.658
Negative	57（34.5）	75（36.8）
Positive	108（65.5）	129（63.2）
PR, No. (%)			0.11
Negative	68（41.0）	101（49.3）
Positive	98（59.0）	104（50.7）
Her-2, No. (%)			＜0.001
Negative	100（60.6）	83（40.7）
Positive	65（39.4）	121（59.3）
Ki67, No. (%)			0.039
＜14%	47(28.7）	36 (19.3）
≥14%	117(71.3)	151(80.7)
Menopausal status, No. (%)			0.046
Premenopausal	128（67.0）	115（57.2）
Postmenopausal	63（33.0）	86（42.8）
Axillary node metastasis, No. (%)			0.001
No	118（59.6）	89（43.2）
Yes	80（40.4）	117（56.80）
Bone metastasis, No. (%)			0.001
No	184（92.9）	170（82.5）
Yes	14（7.1）	36（17.5）
Other distant metastasis, No. (%)			0.002
No	179（90.4）	163（79.1）
Yes	19（9.6）	43（20.9）
Mammographic breast density: MBD-1(fatty), MBD-2(scattered fibrous glandular), MBD-3 (heterogeneously dense), and MBD-4 (extremely dense); ER (Estrogen receptor), PR (Progesterone receptor), Her-2 (human epidermal growth factor receptor 2).
