# Supplementary material for: OXPHOS-dependent metabolic reprogramming prompts metastatic potential of breast cancer cells under osteogenic differentiation
Source: Br J Cancer. 2020 Sep 16;123(11):1644–55. doi: 10.1038/s41416-020-01040-y (PMC7686370; doi:10.1038/s41416-020-01040-y)
Supplement: Supplementary file 1 — Supplementary files [file 41416_2020_1040_MOESM1_ESM.zip › Supplementary files提交版/Supplementary files/Supplementary Table 2.xls]

## Sheet: Sheet1
Supplementary Table 2. Univariate and multivariate analyses of factors associated with bone metastasis in patients with breast cancer
Variable	bone metastasis, No. (%)	Univariate			Multivariate
		OR (95%CI)		P value	OR (95%CI)		P value
Mammographic calcification (negative versus positive)	36 (17.5%)	2.783 (1.451-5.340)		0.002	2.522 (1.215-5.234)		0.013
Age stage (≤50 versus ＞50）					0.501 (0.190-1.321)		0.162
Breast gland density (MBD 1-2 versus MBD 3-4)					1.866 (0.751-4.635)		0.179
Pathological type (DCIS versus IDC and others）					2.804 (0.701-11.216)		0.145
Histologic grade (Ⅰ-Ⅱ versus Ⅲ)					1.553 (0.683-3.533)		0.291
ER (negative versus positive)					0.476 (0.148-1.531)		0.213
PR (negative versus positive)					1.262 (0.418-3.812)		0.68
Her-2 (negative versus positive)					0.779 (0.383-1.584)		0.49
Ki67 (＜14% versus ≥14%）					0.701 (0.302-1.628)		0.408
Menstrual status (premenopausal versus postmenopausal)					2.147 (0.893-5.166)		0.088
Axillary node metastasis (no versus yes)					4.329 (1.949-9.616)		＜0.001
Mammographic breast density: MBD-1(fatty), MBD-2(scattered fibrous glandular), MBD-3 (heterogeneously dense), and MBD-4 (extremely dense); ER (Estrogen receptor), PR (Progesterone receptor), Her-2 (human epidermal growth factor receptor 2).
