# Supplementary material for: OXPHOS-dependent metabolic reprogramming prompts metastatic potential of breast cancer cells under osteogenic differentiation
Source: Br J Cancer. 2020 Sep 16;123(11):1644–55. doi: 10.1038/s41416-020-01040-y (PMC7686370; doi:10.1038/s41416-020-01040-y)
Supplement: Supplementary file 1 — Supplementary files [file 41416_2020_1040_MOESM1_ESM.zip › Supplementary files提交版/Supplementary files/Supplementary Table 3.xls]

## Sheet: Sheet1
Supplementary Table 3. Primer sequences used for qRT-PCR
Gene	5' primer	3' primer
BSP	CACTGGAGCCAATGCAGAAGA	TGGTGGGGTTGTAGGTTCAAA
OPN	CTCCATTGACTCGAACGACTC	CAGGTCTGCGAAACTTCTTAGAT
RUNX2	TGGTTACTGTCATGGCGGGTA	TCTCAGATCGTTGAACCTTGCTA
OCN	GGCGCTACCTGTATCAATGG	GTGGTCAGCCAACTCGTCA
BMP2	ACCCGCTGTCTTCTAGCGT	TTTCAGGCCGAACATGCTGAG
ALP	GTGAACCGCAACTGGTACTC	GAGCTGCGTAGCGATGTCC
E-Cadherin	CGAGAGCTACACGTTCACGG	GGGTGTCGAGGGAAAAATAGG
N-Cadherin	TCAGGCGTCTGTAGAGGCTT	ATGCACATCCTTCGATAAGACTG
Vimentin	GACGCCATCAACACCGAGTT	CTTTGTCGTTGGTTAGCTGGT
α-SMA	GGCATTCACGAGACCACCTAC	CGACATGACGTTGTTGGCATAC
Snail	TCGGAAGCCTAACTACAGCGA	AGATGAGCATTGGCAGCGAG
Twist	GTCCGCAGTCTTACGAGGAG	GCTTGAGGGTCTGAATCTTGCT
HK Ⅰ	GCTCTCCGATGAAACTCTCATAG	GGACCTTACGAATGTTGGCAA
HK Ⅱ	GAGCCACCACTCACCCTACT	CCAGGCATTCGGCAATGTG
LDHA	ATGGCAACTCTAAAGGATCAGC	CCAACCCCAACAACTGTAATCT
PFKP	GCATGGGTATCTACGTGGGG	CTCTGCGATGTTTGAGCCTC
PGC-1α	TCTGAGTCTGTATGGAGTGACAT	CCAAGTCGTTCACATCTAGTTCA
PDHA	TGGTAGCATCCCGTAATTTTGC	ATTCGGCGTACAGTCTGCATC
Idh3a	CCCGCGTGGATCTCTAAGG	AATTTCTGGGCCAATACCATCTC
Sdhd	ATTTCTTCAGGACCGACCTATCC	CAGCCTTGGAGCCAGAATG
Cox5b	ATGGCTTCAAGGTTACTTCGC	CCCTTTGGGGCCAGTACATT
Uqcrc2	TTCAGCAATTTAGGAACCACCC	GGTCACACTTAATTTGCCACCAA
ATP5A	GTATTGCCCGCGTACATGG	AGGACATACCCTTTAAGCCTGA
β-actin	GGCATCCTCACCCTGAAGTA	GGGGTGTTGAAGGTCTCAAA
